# Supplementary material for: Elevated temperature and decreased salinity impacts on exogenous Vibrio parahaemolyticus infection of eastern oyster, Crassostrea virginica
Source: Front Microbiol. 2024 Jul 4;15:1388511. doi: 10.3389/fmicb.2024.1388511 (PMC11257037; doi:10.3389/fmicb.2024.1388511)
Supplement: SUPPLEMENTARY FIGURE S1 — Diagram of the experimental system setup. [file Data_Sheet_1.zip]

Archive with 6 entries (6 files):
- FigS1.pdf
- FigS2.pdf
- FigS3.pdf
- FigS4.pdf
- Table S1.docx
- Table S2.docx
